# Supplementary material for: The PERISCOPE Cohort: A Retrospective Study of Clinicopathological and TRAF7 Genetic Findings in Intraneural Perineurioma
Source: Eur J Neurol. 2026 Feb 9;33(2):e70519. doi: 10.1111/ene.70519 (PMC12884198; doi:10.1111/ene.70519)
Supplement: Supplementary file 1 — Table S1: ene70519‐sup‐0001‐TableS1.xlsx. [file ENE-33-e70519-s001.xlsx]

## Sheet: Supplementary Table 1
Supplementary Table 1: Histopathological, Immunohistochemical, Ultrastructural, and Genetic Findings
Patient ID	Biopsy Site	EMA	S-100 Protein	Claudin-1	NF Proteins	Ultrastructure	TRAF7 (WD40 Domain)	FISH (22q)
P1	Fibular nerve (fascicle)	+ (strong / diffuse)	+ (strong / focal)	NA	+ (strong / focal)	Pseudo onion bulbs / pinocytotic vesicle / discontinuous basal lamina	c.1562 A>G p.(His521Arg)	nuc ish 22q12.2(EWSR1x1)[53]/22q12.2(EWSR1x2)[97]
P2	Fibular nerve (fascicle)	+ (strong / diffuse)	-	+ (weak / focal)	-	Pseudo onion bulbs / pinocytotic vesicle / discontinuous basal lamina	-	nuc ish 22q12.2(EWSR1x1)[40]/22q12.2(EWSR1x2)[60]
P3	Median nerve (fascicle)	+ (strong / diffuse)	+ (strong / focal)	NA	+ (weak / focal)	NA	-	Hybridisation failure
P4	Radial nerve (fascicle)	+ (strong / focal)	-	NA	-	NA	-	NA
P5	Sural nerve	+ (strong / diffuse)	-	NA	-	Pseudo onion bulbs / pinocytotic vesicle / discontinuous basal lamina	NA	NA
P6	Common fibular nerve	+ (strong / focal)	-	NA	-	Pseudo onion bulbs / pinocytotic vesicle / discontinuous basal lamina	-	NA
P7	Ulnar nerve (fascicle)	+ (strong / focal)	-	+ (strong / focal)	-	Pseudo onion bulbs / pinocytotic vesicle / discontinuous basal lamina	-	Hybridisation failure
P8	Sciatic nerve (fascicle)	+ (strong / diffuse)	-	+ (weak / focal)	+ (weak / focal)	Pseudo onion bulbs / pinocytotic vesicle / discontinuous basal lamina	c.1562 A>G p.(His521Arg)	nuc ish 22q12.2(EWSR1x1)[38]/22q12.2(EWSR1x2)[62]
P9	Sciatic nerve (fascicle)	+ (strong / diffuse)	-	+ (weak / focal)	+ (weak / focal)	Pseudo onion bulbs / pinocytotic vesicle / discontinuous basal lamina	-	NA
P10	Common fibular nerve (fascicle)	+ (strong / diffuse)	+ (strong / focal)	+ (weak / focal)	+ (weak / focal)	Pseudo onion bulbs / pinocytotic vesicle / discontinuous basal lamina	-	NA
EMA - Epithelial Membrane Antigen; (+) positive; (-) negative; NF - Neurofilamentous; TRAF7 - TNF Receptor Associated Factor 7; NA – Not available
