# Supplementary material for: The PERISCOPE Cohort: A Retrospective Study of Clinicopathological and TRAF7 Genetic Findings in Intraneural Perineurioma
Source: Eur J Neurol. 2026 Feb 9;33(2):e70519. doi: 10.1111/ene.70519 (PMC12884198; doi:10.1111/ene.70519)
Supplement: Supplementary file 2 — Table S2: ene70519‐sup‐0002‐TableS2.xlsx. [file ENE-33-e70519-s003.xlsx]

## Sheet: Supplementary Table 2
Supplementary Table 2: Surgical Management and Functional Outcomes in Intraneural Perineurioma
Patient ID	Nerve Involved	Time from Symptoms onset ot Biopsy or First Surgery (Months)	Procedure 1	Procedure 2	Follow-up from admission (Months)	Outcome
P1	Sciatic (Common Fibular+ Tibial)	50	Fascicular biopsy	-	37	Stable deficit
P2	Sciatic	41	Fascicular biopsy	Tendon transfer (posterior tibial tendon to the dorsum of the left foot)	32	Partial Improvement in Foot Dorsiflexion
P3	Median	65	Fascicular biopsy + carpal tunnel decompression + tendon transfer (extensor pollicis longus to abductor pollicis longus)	-	63	Improvement in Thumb Opposition (Kapandji Scale 9)
P4	Radial	40	Fascicular biopsy	Tendon transfer (pronator teres to extensor carpi radialis longus on the right side + flexor carpi radialis)	46	Partial Improvement in Wrist and Finger Extension
P5	Lumbosacral Plexus + Sciatic	173	Fascicular biopsy	-	87	Stable deficit
P6	Common Fibular	16	Tumor resection with peripheral nerve graft (sural nerve)	Tendon transfer (tibial posterior to extensor digitorum longus)	223	Improvement in Foot Dorsiflexion (Paresis of foot dorsiflexion (MRC = 2) and hallux dorsiflexion (MRC = 2)
P7	Ulnar	12	Fascicular biopsy	-	91	Stable deficit
P8	Common Fibular	27	Fascicular biopsy	Tendon transfer (posterior tibial tendon to the dorsum of the left foot)	33	Clinical outcome pending, as the patient remains in rehabilitation following the surgical procedure
P9	Ulnar	28	Fascicular biopsy + ulnar nerve decompression at the Guyon canal	Tendon transfer (flexor digitorum superficialis of the 4th finger to the A1 pulleys of the 4th and 5th fingers) + Zancolli procedure on the 4th and 5th digits	33	Improvement in ulnar claw deformity
P10	Common Fibular	29	Fascicular biopsy	Tendon transfer (posterior tibial tendon to the dorsum of the right foot)	37	Improvement in foot dorsiflexion paresis (MRC grade 4)
